# Supplementary material for: First report of the genus Cratera (Platyhelminthes, Geoplanidae) in Argentina, with description of a new species and comments on the species of the genus
Source: Zookeys. 2016 Aug 11;(610):1–12. doi: 10.3897/zookeys.610.9465 (PMC4992809; doi:10.3897/zookeys.610.9465)
Supplement: XML Treatment for Cratera viridimaculata [file zookeys.610.9465-treatment1.xml]

<!DOCTYPE tp:taxon-treatment
  PUBLIC "-//TaxonX//DTD Taxonomic Treatment Publishing DTD v0 20100105//EN" "tax-treatment-NSO.dtd">
<tp:taxon-treatment xmlns:tp="http://www.plazi.org/taxpub"><tp:treatment-meta><kwd-group><label>Taxon classification</label><kwd><named-content content-type="kingdom">Animalia</named-content></kwd><kwd><named-content content-type="order">Seriata</named-content></kwd><kwd><named-content content-type="family">Geoplanidae</named-content></kwd></kwd-group><mixed-citation publication-type="journal"><person-group><name><surname>Negrete</surname><given-names>Lisandro</given-names></name><name><surname>Brusa</surname><given-names>Francisco</given-names></name></person-group><article-title>First report of the genus <italic><tp:taxon-name><tp:taxon-name-part taxon-name-part-type="genus">Cratera</tp:taxon-name-part></tp:taxon-name></italic> (<tp:taxon-name><tp:taxon-name-part taxon-name-part-type="phylum">Platyhelminthes</tp:taxon-name-part></tp:taxon-name>, <tp:taxon-name><tp:taxon-name-part taxon-name-part-type="family">Geoplanidae</tp:taxon-name-part></tp:taxon-name>) in Argentina, with description of a new species and comments on the species of the genus</article-title><source>Zookeys</source><day>11</day><month>8</month><year>2016</year><volume>2016</volume><issue>610</issue><fpage>1</fpage><lpage>12</lpage><pub-id pub-id-type="doi">10.3897/zookeys.610.9465</pub-id></mixed-citation></tp:treatment-meta><tp:nomenclature><tp:taxon-name>
              <tp:taxon-name-part taxon-name-part-type="genus">Cratera</tp:taxon-name-part>
              <tp:taxon-name-part taxon-name-part-type="species">viridimaculata</tp:taxon-name-part>
              <object-id xmlns:xlink="http://www.w3.org/1999/xlink" content-type="zoobank" xlink:type="simple">http://zoobank.org/A7CBCE5C-E265-46C3-83C7-F73DF0789675</object-id>
            </tp:taxon-name><tp:taxon-status xmlns:xlink="http://www.w3.org/1999/xlink" xlink:type="simple">sp. n.</tp:taxon-status><xref ref-type="fig" rid="F1">Figs 1</xref><xref ref-type="fig" rid="F2">, 2</xref><xref ref-type="fig" rid="F3">, 3</xref><xref ref-type="fig" rid="F4">, 4</xref><xref ref-type="fig" rid="F5">, 5</xref><xref ref-type="table" rid="T1">, Tables 1</xref><xref ref-type="table" rid="T2">, 2</xref><tp:nomenclature-citation-list><tp:nomenclature-citation><tp:taxon-name>
                  <tp:taxon-name-part taxon-name-part-type="genus">Geoplana</tp:taxon-name-part>
                </tp:taxon-name><comment>sp. 6 (<xref ref-type="bibr" rid="B7">Negrete et al., 2014</xref> in part)</comment></tp:nomenclature-citation></tp:nomenclature-citation-list></tp:nomenclature><tp:treatment-sec sec-type="type material" id="SECID0EBIAC"><title>Type material.</title><p>
              <bold>Holotype</bold> (Figs <xref ref-type="fig" rid="F1">1</xref>, <xref ref-type="fig" rid="F3">3</xref>–<xref ref-type="fig" rid="F5">5</xref>). <named-content xmlns:xlink="http://www.w3.org/1999/xlink" content-type="dwc:institutional_code" xlink:type="simple">MLP</named-content>–He 6944. Locality: Esmeralda Provincial Park (<named-content xmlns:xlink="http://www.w3.org/1999/xlink" content-type="dwc:verbatimCoordinates" xlink:type="simple"><named-content content-type="geo-json" specific-use="{&#34;type&#34;:&#34;Point&#34;,&#34;coordinates&#34;:[-53.866667,-26.883333]}" id="NCID0EAJAC" xlink:type="simple">26°53'S, 53°52'W</named-content></named-content>), Misiones Province, Argentina. 19 June 2013; cephalic region: transversal sections on 16 slides (6 µm thick); anterior region: sagittal sections on 30 slides (7 µm thick); anterior region at level of ovaries: sagittal sections on 20 slides (7 µm thick); pre-pharyngeal region: transverse sections on 6 slides (6 µm thick); pharynx: sagittal sections on 32 slides (7 µm thick); copulatory apparatus: sagittal sections on 32 slides (7 µm thick).</p><p>
              <bold>Paratype</bold> (Fig. <xref ref-type="fig" rid="F2">2</xref>). <named-content xmlns:xlink="http://www.w3.org/1999/xlink" content-type="dwc:institutional_code" xlink:type="simple">MLP</named-content>–He 6489. Locality: San Antonio Strict Nature Reserve (<named-content xmlns:xlink="http://www.w3.org/1999/xlink" content-type="dwc:verbatimCoordinates" xlink:type="simple"><named-content content-type="geo-json" specific-use="{&#34;type&#34;:&#34;Point&#34;,&#34;coordinates&#34;:[-53.766667,-26.050000]}" id="NCID0EYJAC" xlink:type="simple">26°03'S, 53°46'W</named-content></named-content>), Misiones Province, Argentina. 30 October 2008; cephalic region and anterior region at level of ovaries: sagittal sections on 28 slides (8 µm thick); pre-pharyngeal region: transverse sections on 12 slides (8 µm thick); pharynx: sagittal sections on 31 slides (8 µm thick); copulatory apparatus: sagittal sections on 31 slides (8 µm thick).</p><fig id="F1" position="float" orientation="portrait"><label>Figure 1.</label><caption><p>Dorsal view of a live specimen of <italic><tp:taxon-name><tp:taxon-name-part taxon-name-part-type="genus">Cratera</tp:taxon-name-part> <tp:taxon-name-part taxon-name-part-type="species">viridimaculata</tp:taxon-name-part></tp:taxon-name></italic> sp. n. (holotype) (anterior end to the left). Scale bar: 10 mm.</p></caption><graphic xmlns:xlink="http://www.w3.org/1999/xlink" xlink:href="zookeys-610-001-g001.jpg" position="float" orientation="portrait" xlink:type="simple" id="oo_98889.jpg"/></fig><fig id="F2" position="float" orientation="portrait"><label>Figure 2.</label><caption><p>Schematic drawing of eyes pattern, in dorsal view, with position of mouth (<bold>mo</bold>) and gonopore (<bold>go</bold>) of <italic><tp:taxon-name><tp:taxon-name-part taxon-name-part-type="genus">Cratera</tp:taxon-name-part> <tp:taxon-name-part taxon-name-part-type="species">viridimaculata</tp:taxon-name-part></tp:taxon-name></italic> sp. n. (paratype) (anterior end to the left). Scale bar: 5 mm.</p></caption><graphic xmlns:xlink="http://www.w3.org/1999/xlink" xlink:href="zookeys-610-001-g002.jpg" position="float" orientation="portrait" xlink:type="simple" id="oo_98890.jpg"/></fig><fig id="F3" position="float" orientation="portrait"><label>Figure 3.</label><caption><p>
          <italic><tp:taxon-name><tp:taxon-name-part taxon-name-part-type="genus">Cratera</tp:taxon-name-part> <tp:taxon-name-part taxon-name-part-type="species">viridimaculata</tp:taxon-name-part></tp:taxon-name></italic> sp. n. (holotype). <bold>A</bold> Transverse section at pre-pharyngeal region <bold>B</bold> Detail of the body margin of a transverse section at pre-pharyngeal region <bold>C</bold> Sagittal section of the pharynx <bold>D</bold> Detail of a transverse section at pre-pharyngeal region. Abbreviations: <bold>cm</bold>, cutaneous musculature; <bold>di</bold>, dorsal insertion of pharynx; <bold><abbrev xmlns:xlink="http://www.w3.org/1999/xlink" xlink:title="dorsal parenchymatic musculature" id="ABBRID0EOMAC" xlink:type="simple">dp</abbrev></bold>, dorsal parenchymatic musculature; <bold>dvp</bold>, dorsoventral parenchymatic fibers; <bold>ep</bold>, epidermis; <bold>es</bold>, esophagus; <bold>gm</bold>, glandular margin; <bold>i</bold>, intestine; <bold>mo</bold>, mouth; <bold>n</bold>, nervous plate; <bold>ne</bold>, nematode larva; <bold>od</bold>, ovovitelline duct; <bold>ph</bold>, pharynx; <bold>pl</bold>, pharyngeal lumen; <bold>php</bold>, pharyngeal pouch; <bold>rh</bold>, rhabditogen cells; <bold><abbrev xmlns:xlink="http://www.w3.org/1999/xlink" xlink:title="sub-intestinal parenchymatic musculature" id="ABBRID0ENNAC" xlink:type="simple">sbp</abbrev></bold>, sub-intestinal parenchymatic musculature; <bold>sd</bold>, sperm duct; <bold><abbrev xmlns:xlink="http://www.w3.org/1999/xlink" xlink:title="supra-intestinal parenchymatic musculature" id="ABBRID0EUNAC" xlink:type="simple">spp</abbrev></bold>, supra-intestinal parenchymatic musculature; <bold>t</bold>, testes; <bold>v</bold>, vitellaria; <bold>vi</bold>, ventral insertion of pharynx. Scale bars: 500 µm (<bold>A</bold>, <bold>C</bold>), 200 µm (<bold>B</bold>, <bold>D</bold>).</p></caption><graphic xmlns:xlink="http://www.w3.org/1999/xlink" xlink:href="zookeys-610-001-g003.jpg" position="float" orientation="portrait" xlink:type="simple" id="oo_98891.jpg"/></fig><fig id="F4" position="float" orientation="portrait"><label>Figure 4.</label><caption><p>Schematic reconstruction, in sagittal view, of the copulatory apparatus of <italic><tp:taxon-name><tp:taxon-name-part taxon-name-part-type="genus">Cratera</tp:taxon-name-part> <tp:taxon-name-part taxon-name-part-type="species">viridimaculata</tp:taxon-name-part></tp:taxon-name></italic> sp. n. (holotype). Abbreviations: <bold>cm</bold>, common muscle coat; <bold>co</bold>, common ovovitelline duct; <bold>ej</bold>, ejaculatory duct; <bold>fa</bold>, female atrium; <bold>fc</bold>, female genital canal; <bold>go</bold>, gonopore; <bold>ma</bold>, male atrium; <bold>od</bold>, ovovitelline duct; <bold>pp</bold>, penis papilla; <bold>pv</bold>, prostatic vesicle; <bold>sd</bold>, sperm duct; <bold>sg</bold>, shell glands. Scale bar: 500 µm.</p></caption><graphic xmlns:xlink="http://www.w3.org/1999/xlink" xlink:href="zookeys-610-001-g004.jpg" position="float" orientation="portrait" xlink:type="simple" id="oo_98892.jpg"/></fig><fig id="F5" position="float" orientation="portrait"><label>Figure 5.</label><caption><p>
          <italic><tp:taxon-name><tp:taxon-name-part taxon-name-part-type="genus">Cratera</tp:taxon-name-part> <tp:taxon-name-part taxon-name-part-type="species">viridimaculata</tp:taxon-name-part></tp:taxon-name></italic> sp. n. (holotype). <bold>A</bold>, <bold>B</bold> Sagittal sections of the copulatory apparatus <bold>C</bold> Sagittal section of the anterior region, at the level of ovaries. Abbreviations: <bold>co</bold>, common ovovitelline duct; <bold>ej</bold>, ejaculatory duct; <bold>fa</bold>, female atrium; <bold>fc</bold>, female genital canal; <bold>go</bold>, gonopore; <bold>i</bold>, intestine; <bold>ma</bold>, male atrium; <bold>n</bold>, nervous plate; <bold>od</bold>, ovovitelline duct; <bold>ov</bold>, ovary; <bold>pp</bold>, penis papilla; <bold>pv</bold>, prostatic vesicle; <bold><abbrev xmlns:xlink="http://www.w3.org/1999/xlink" xlink:title="sub-intestinal parenchymatic musculature" id="ABBRID0EMBAE" xlink:type="simple">sbp</abbrev></bold>, sub-intestinal parenchymatic musculature; <bold>sd</bold>, sperm duct; <bold>sg</bold>, shell glands; <bold>v</bold>, vitellaria. Scale bars: 500 µm (<bold>A</bold>), 250 µm (<bold>B</bold>, <bold>C</bold>).</p></caption><graphic xmlns:xlink="http://www.w3.org/1999/xlink" xlink:href="zookeys-610-001-g005.jpg" position="float" orientation="portrait" xlink:type="simple" id="oo_98893.jpg"/></fig></tp:treatment-sec><tp:treatment-sec sec-type="type locality" id="SECID0EBCAE"><title>Type locality.</title><p>Esmeralda Provincial Park (<named-content xmlns:xlink="http://www.w3.org/1999/xlink" content-type="dwc:verbatimCoordinates" xlink:type="simple"><named-content content-type="geo-json" specific-use="{&#34;type&#34;:&#34;Point&#34;,&#34;coordinates&#34;:[-53.866667,-26.883333]}" id="NCID0EKCAE" xlink:type="simple">26°53'S, 53°52'W</named-content></named-content>), in native subtropical forest. Misiones province, Argentina.</p></tp:treatment-sec><tp:treatment-sec sec-type="diagnosis" id="SECID0EPCAE"><title>Diagnosis.</title><p>Species of <italic><tp:taxon-name><tp:taxon-name-part taxon-name-part-type="genus">Cratera</tp:taxon-name-part></tp:taxon-name></italic> of 50 mm in length; dorsal surface stippled with dark gray fine spots on a light olive green background; eyes dorsal; glandular margin present; <abbrev xmlns:xlink="http://www.w3.org/1999/xlink" xlink:title="Cutaneous Muscular Index" id="ABBRID0E3CAE" xlink:type="simple">CMI</abbrev>, 10–13%; pharynx cylindrical; prostatic vesicle extrabulbar, tubular and C-shaped, with proximal bifurcated portion.</p></tp:treatment-sec><tp:treatment-sec sec-type="description" id="SECID0EADAE"><title>Description.</title><p>
              <bold>External morphology.</bold> Body elongate with parallel margins. Anterior tip blunt and posterior end pointed (Figs <xref ref-type="fig" rid="F1">1</xref>, <xref ref-type="fig" rid="F2">2</xref>). Dorsal surface light olive green, stippled with dark gray fine spots, and body margins and cephalic region pigmented dark gray (Fig. <xref ref-type="fig" rid="F1">1</xref>). Ventral surface whitish with margins grayish. After fixation, the dorsal color pattern became paler with lighter gray fine spots. Eyes distributed from the anterior tip to the posterior end. They surround the cephalic region and extend uniserially on body margins along 1–2 mm from the anterior tip, continuing pluriserially over the dorsal surface, being surrounded by clear halos. Eyes occupy about 30% of body width on each side of the dorsal surface at pre-pharyngeal region. Behind the pharynx, they decrease in number and at the level of the copulatory apparatus become uniserial <!--PageBreak-->and marginal (Fig. <xref ref-type="fig" rid="F2">2</xref>). After fixation, the length of specimens is about 50 mm, maximum width ~4.5 mm, and maximum height ~1.5 mm. Mouth and gonopore located at a distance of 66–75% and 83–89% from the anterior tip, respectively (Table <xref ref-type="table" rid="T1">1</xref>).</p><table-wrap id="T1" position="float" orientation="portrait"><label>Table 1.</label><caption><p>Measurements (mm) from fixed specimens of <italic><tp:taxon-name><tp:taxon-name-part taxon-name-part-type="genus">Cratera</tp:taxon-name-part> <tp:taxon-name-part taxon-name-part-type="species">viridimaculata</tp:taxon-name-part></tp:taxon-name></italic> sp. n. CS, width of creeping sole; <abbrev xmlns:xlink="http://www.w3.org/1999/xlink" xlink:type="simple">DG<def><p>: distance from gonopore to anterior end</p></def></abbrev>; <abbrev xmlns:xlink="http://www.w3.org/1999/xlink" id="ABBRID0E2EAE" xlink:type="simple">DM<def><p>: distance from mouth to anterior end</p></def></abbrev>. The numbers given in parentheses represent the position relative to body length (%). Thickness (µm) of cutaneous (CM) and parenchymatic (PM) musculatures at pre-pharyngeal region. <abbrev xmlns:xlink="http://www.w3.org/1999/xlink" id="ABBRID0EUFAE" xlink:type="simple">CMI<def><p> (cutaneous muscular index)</p></def></abbrev>: ratio between height of cutaneous musculature to body height. <abbrev xmlns:xlink="http://www.w3.org/1999/xlink" id="ABBRID0E1FAE" xlink:type="simple">PMI<def><p> (parenchymatic muscular index)</p></def></abbrev>: ratio between height of parenchymatic musculature to body height. Both indices measured at pre-pharyngeal region. Abbreviations: <abbrev xmlns:xlink="http://www.w3.org/1999/xlink" id="ABBRID0EAGAE" xlink:type="simple">cc<def><p>, circular cutaneous musculature</p></def></abbrev>; <abbrev xmlns:xlink="http://www.w3.org/1999/xlink" id="ABBRID0EGGAE" xlink:type="simple">dc<def><p>, diagonal cutaneous musculature</p></def></abbrev>; <abbrev xmlns:xlink="http://www.w3.org/1999/xlink" id="ABBRID0EMGAE" xlink:type="simple">dp<def><p>, dorsal parenchymatic musculature</p></def></abbrev>; <abbrev xmlns:xlink="http://www.w3.org/1999/xlink" id="ABBRID0ESGAE" xlink:type="simple">lc<def><p>, longitudinal cutaneous musculature</p></def></abbrev>; <abbrev xmlns:xlink="http://www.w3.org/1999/xlink" id="ABBRID0EYGAE" xlink:type="simple">sbp<def><p>, sub-intestinal parenchymatic musculature</p></def></abbrev>; <abbrev xmlns:xlink="http://www.w3.org/1999/xlink" id="ABBRID0E5GAE" xlink:type="simple">spp<def><p>, supra-intestinal parenchymatic musculature</p></def></abbrev>.</p></caption><table id="TID0ELTAE" rules="all"><tbody><tr><th rowspan="1" colspan="1">Measurements</th><th rowspan="1" colspan="1">Holotype</th><th rowspan="1" colspan="1">Paratype</th><th rowspan="1" colspan="1">Measurements</th><th rowspan="1" colspan="1">Holotype</th><th rowspan="1" colspan="1">Paratype</th></tr><tr><td rowspan="1" colspan="1">
              <bold>Length</bold>
            </td><td rowspan="1" colspan="1">53</td><td rowspan="1" colspan="1">51</td><td rowspan="1" colspan="1">
              <bold>CM dorsal (<abbrev xmlns:xlink="http://www.w3.org/1999/xlink" xlink:title="circular cutaneous musculature" id="ABBRID0EUIAE" xlink:type="simple">cc</abbrev>–<abbrev xmlns:xlink="http://www.w3.org/1999/xlink" xlink:title="diagonal cutaneous musculature" id="ABBRID0EYIAE" xlink:type="simple">dc</abbrev>–<abbrev xmlns:xlink="http://www.w3.org/1999/xlink" xlink:title="longitudinal cutaneous musculature" id="ABBRID0E3IAE" xlink:type="simple">lc</abbrev>)</bold>
            </td><td rowspan="1" colspan="1">2.5 – 10 – 45</td><td rowspan="1" colspan="1">2.5 – 10 – 50</td></tr><tr><td rowspan="1" colspan="1">
              <bold>Width</bold>
            </td><td rowspan="1" colspan="1">4.5</td><td rowspan="1" colspan="1">4.4</td><td rowspan="1" colspan="1">
              <bold>CM ventral (<abbrev xmlns:xlink="http://www.w3.org/1999/xlink" xlink:title="circular cutaneous musculature" id="ABBRID0EAKAE" xlink:type="simple">cc</abbrev>–<abbrev xmlns:xlink="http://www.w3.org/1999/xlink" xlink:title="diagonal cutaneous musculature" id="ABBRID0EEKAE" xlink:type="simple">dc</abbrev> –<abbrev xmlns:xlink="http://www.w3.org/1999/xlink" xlink:title="longitudinal cutaneous musculature" id="ABBRID0EIKAE" xlink:type="simple">lc</abbrev>)</bold>
            </td><td rowspan="1" colspan="1">2.5 – 10 – 75</td><td rowspan="1" colspan="1">5 – 20 – 90</td></tr><tr><td rowspan="1" colspan="1">
              <bold>Height</bold>
            </td><td rowspan="1" colspan="1">1.5</td><td rowspan="1" colspan="1">1.4</td><td rowspan="1" colspan="1">
              <bold><abbrev xmlns:xlink="http://www.w3.org/1999/xlink" xlink:title="cutaneous muscular index" id="ABBRID0EFLAE" xlink:type="simple">CMI</abbrev></bold>
            </td><td rowspan="1" colspan="1">10%</td><td rowspan="1" colspan="1">13%</td></tr><tr><td rowspan="1" colspan="1">
              <bold><abbrev xmlns:xlink="http://www.w3.org/1999/xlink" xlink:title="distance from mouth to anterior end" id="ABBRID0EVLAE" xlink:type="simple">DM</abbrev></bold>
            </td><td rowspan="1" colspan="1">40 (75%)</td><td rowspan="1" colspan="1">33.8 (66%)</td><td rowspan="1" colspan="1">
              <bold>PM (<abbrev xmlns:xlink="http://www.w3.org/1999/xlink" xlink:title="dorsal parenchymatic musculature" id="ABBRID0ERMAE" xlink:type="simple">dp</abbrev>–<abbrev xmlns:xlink="http://www.w3.org/1999/xlink" xlink:title="supra-intestinal parenchymatic musculature" id="ABBRID0EVMAE" xlink:type="simple">spp</abbrev>–<abbrev xmlns:xlink="http://www.w3.org/1999/xlink" xlink:title="sub-intestinal parenchymatic musculature" id="ABBRID0EZMAE" xlink:type="simple">sbp</abbrev>)</bold>
            </td><td rowspan="1" colspan="1">40 – 50 – 50</td><td rowspan="1" colspan="1">25 – 50 – 40</td></tr><tr><td rowspan="1" colspan="1">
              <bold><abbrev xmlns:xlink="http://www.w3.org/1999/xlink" xlink:title="distance from gonopore to anterior end" xlink:type="simple">DG</abbrev></bold>
            </td><td rowspan="1" colspan="1">47.3 (89%)</td><td rowspan="1" colspan="1">42.3 (83%)</td><td rowspan="1" colspan="1">
              <bold><abbrev xmlns:xlink="http://www.w3.org/1999/xlink" xlink:title="parenchymatic muscular index" id="ABBRID0EWNAE" xlink:type="simple">PMI</abbrev></bold>
            </td><td rowspan="1" colspan="1">9%</td><td rowspan="1" colspan="1">8%</td></tr><tr><td rowspan="1" colspan="1">
              <bold>CS (%)</bold>
            </td><td rowspan="1" colspan="1">90%</td><td rowspan="1" colspan="1">90%</td><td rowspan="1" colspan="1"/><td rowspan="1" colspan="1"/><td rowspan="1" colspan="1"/></tr></tbody></table></table-wrap><p>
              <bold>Internal morphology.</bold> Sensory pits, as simple invaginations ranging from 25 µm to 40 µm deep, contouring anterior tip and extending along body margins in a single irregular row. They occur at intervals of about 25–50 µm, and posteriorly become gradually spaced until they disappear at 5–6 mm from anterior tip. Three types of secretory cells discharge through dorsal epidermis (15 µm height) and body margins at pre-pharyngeal region: numerous rhabditogen cells with xanthophil secretion (rhammites), abundant cells with fine granular erythrophil secretion, and scarce cells with fine granular cyanophil secretion. Glandular margin composed of abundant fine gran<!--PageBreak-->ular erythrophil secretion and scarce fine granular xanthophil and cyanophil secretion (Fig. <xref ref-type="fig" rid="F3">3A, B</xref>). Ventral epidermis (25 µm height) ciliated on the creeping sole (90% of body width). Three types of secretory cells discharge their secretion through the creeping sole: rhabditogen cells (with rhabdithes), and abundant cells with fine granular erythrophil and cyanophil secretion. Cephalic region with the same types of secretory cells, discharging through dorsal and ventral epidermis but in less quantity, except cells with fine granular xanthophil secretion which are highly abundant mainly on body margins. No musculo-glandular specializations. Cutaneous musculature with the usual three layers present in the subfamily <tp:taxon-name><tp:taxon-name-part taxon-name-part-type="subfamily">Geoplaninae</tp:taxon-name-part></tp:taxon-name>: circular, oblique and longitudinal, the latter arranged in bundles and is the thickest (Table <xref ref-type="table" rid="T1">1</xref>). Cutaneous Muscular Index (<abbrev xmlns:xlink="http://www.w3.org/1999/xlink" xlink:title="Cutaneous Muscular Index" id="ABBRID0ETPAE" xlink:type="simple">CMI</abbrev>) ranging from 10% to 13%. Parenchymatic musculature composed of a dorsal layer with oblique fibers, a supra-intestinal and a sub-intestinal transverse layers (Table <xref ref-type="table" rid="T1">1</xref>) (Fig. <xref ref-type="fig" rid="F3">3A, B, D</xref>). Additionally, dorsoventral fibers located among intestinal branches (Fig. <xref ref-type="fig" rid="F3">3A</xref>). Parenchymatic Muscular Index (<abbrev xmlns:xlink="http://www.w3.org/1999/xlink" xlink:title="parenchymatic muscular index" id="ABBRID0EDQAE" xlink:type="simple">PMI</abbrev>) ranging from 8% to 9% (Table <xref ref-type="table" rid="T1">1</xref>).</p><!--PageBreak--><p>Pharynx cylindrical, 1.5–2.3 mm in length (3–4% of body length), with dorsal insertion located at the proximal third of pharyngeal pouch (3–3.2 mm in length) (Fig. <xref ref-type="fig" rid="F3">3C</xref>). Pharynx lined by ciliated cuboidal epithelium. Pharyngeal musculature of the planariid type comprising an outer musculature arranged in two layers: longitudinal subepithelial layer (5 µm thick) followed by a subjacent circular layer (5–10 µm thick). Pharyngeal lumen lined by ciliated columnar epithelium. Pharyngeal inner musculature comprised of circular subepithelial layer (75–90 µm thick) followed by a thinner longitudinal layer (10–20 µm thick). Pharyngeal glands constituted by three secretory cell types: abundant cells with fine granular erythrophil secretion, less abundant cells with fine granular cyanophil secretion and scarce cells with amorphous cyanophil secretion (Fig. <xref ref-type="fig" rid="F3">3C</xref>). Cell bodies of pharyngeal glands located in the surrounding parenchyma, mainly anterior to pharynx. Short esophagus (250–300 µm in length) lined by ciliated columnar epithelium, followed by a subepithelial circular layer (45–60 µm thick) and a subjacent longitudinal layer (5–15 µm thick). Esophagus: pharynx ratio, 13–17%.</p><p>Testes dorsal, mature, arranged in one irregular row on each side of the body, located between the supraintestinal parenchymatic muscle layer and intestinal branches (Fig. <xref ref-type="fig" rid="F3">3A</xref>). They extend immediately behind the ovaries to nearly the ventral root of pharynx (Table <xref ref-type="table" rid="T2">2</xref>). Sperm ducts dorso-mediad to ovovitelline ducts, located among fibers of sub-intestinal transverse layer (Fig. <xref ref-type="fig" rid="F3">3D</xref>). Near the copulatory system, the lumen of sperm ducts is dilated and full of spermatozoa. They curve to the sagittal plane <!--PageBreak-->and communicate with the proximal paired portions of the prostatic vesicle (150–170 in length each) (Figs <xref ref-type="fig" rid="F4">4</xref>, <xref ref-type="fig" rid="F5">5A, B</xref>). Prostatic vesicle, extrabulbar, unpaired, tubular and C-shaped, spaced 5.2 mm from the pharyngeal pouch (Figs <xref ref-type="fig" rid="F4">4</xref>, <xref ref-type="fig" rid="F5">5A</xref>). Ejaculatory duct almost straight, except its proximal portion which is sinuous, opening through an expansion into the tip of the penis papilla (Figs <xref ref-type="fig" rid="F4">4</xref>, <xref ref-type="fig" rid="F5">5A</xref>). Male atrium with unfolded walls, housing a cylindrical penis papilla which occupies most of the atrium (Figs <xref ref-type="fig" rid="F4">4</xref>, <xref ref-type="fig" rid="F5">5A</xref>). Male atrium with ample communication with female atrium, without folds separating both atria (Figs <xref ref-type="fig" rid="F4">4</xref>, <xref ref-type="fig" rid="F5">5A</xref>).</p><table-wrap id="T2" position="float" orientation="portrait"><label>Table 2.</label><caption><p>Measurements (mm) of reproductive organs of <italic><tp:taxon-name><tp:taxon-name-part taxon-name-part-type="genus">Cratera</tp:taxon-name-part> <tp:taxon-name-part taxon-name-part-type="species">viridimaculata</tp:taxon-name-part></tp:taxon-name></italic> sp. n. <abbrev xmlns:xlink="http://www.w3.org/1999/xlink" id="ABBRID0EBTAE" xlink:type="simple">DPVP<def><p>, distance between prostatic vesicle and pharyngeal pouch</p></def></abbrev>; <abbrev xmlns:xlink="http://www.w3.org/1999/xlink" id="ABBRID0EHTAE" xlink:type="simple">LCGD<def><p>, length of common glandular ovovitelline duct</p></def></abbrev>; <abbrev xmlns:xlink="http://www.w3.org/1999/xlink" id="ABBRID0ENTAE" xlink:type="simple">LFA<def><p>, length of female atrium</p></def></abbrev>; <abbrev xmlns:xlink="http://www.w3.org/1999/xlink" id="ABBRID0ETTAE" xlink:type="simple">LFC<def><p>, length of female canal</p></def></abbrev>; <abbrev xmlns:xlink="http://www.w3.org/1999/xlink" id="ABBRID0EZTAE" xlink:type="simple">LMA<def><p>, length of male atrium</p></def></abbrev>; <abbrev xmlns:xlink="http://www.w3.org/1999/xlink" id="ABBRID0EBUAE" xlink:type="simple">LPP<def><p>, length of penis papilla</p></def></abbrev>; <abbrev xmlns:xlink="http://www.w3.org/1999/xlink" id="ABBRID0EHUAE" xlink:type="simple">LPV<def><p>, length of prostatic vesicle</p></def></abbrev>. The numbers given in parentheses represent the position relative to body length (%).</p></caption><table id="TID0EI3AE" rules="all"><tbody><tr><th rowspan="1" colspan="1"/><th rowspan="1" colspan="1">Holotype</th><th rowspan="1" colspan="1">Paratype</th></tr><tr><td rowspan="1" colspan="1">
              <bold>Anteriormost testes</bold>
            </td><td rowspan="1" colspan="1">16 (30%)</td><td rowspan="1" colspan="1">12 (23%)</td></tr><tr><td rowspan="1" colspan="1">
              <bold>Posteriormost testes</bold>
            </td><td rowspan="1" colspan="1">37.1 (70%)</td><td rowspan="1" colspan="1">30.6 (60%)</td></tr><tr><td rowspan="1" colspan="1">
              <bold><abbrev xmlns:xlink="http://www.w3.org/1999/xlink" xlink:title="length of prostatic vesicle" id="ABBRID0E2VAE" xlink:type="simple">LPV</abbrev></bold>
            </td><td rowspan="1" colspan="1">0.5</td><td rowspan="1" colspan="1">0.45</td></tr><tr><td rowspan="1" colspan="1">
              <bold><abbrev xmlns:xlink="http://www.w3.org/1999/xlink" xlink:title="distance between prostatic vesicle and pharyngeal pouch" id="ABBRID0ELWAE" xlink:type="simple">DPVP</abbrev></bold>
            </td><td rowspan="1" colspan="1">5.2</td><td rowspan="1" colspan="1">5.2</td></tr><tr><td rowspan="1" colspan="1">
              <bold><abbrev xmlns:xlink="http://www.w3.org/1999/xlink" xlink:title="length of penis papilla" id="ABBRID0E2WAE" xlink:type="simple">LPP</abbrev></bold>
            </td><td rowspan="1" colspan="1">0.55</td><td rowspan="1" colspan="1">0.45</td></tr><tr><td rowspan="1" colspan="1">
              <bold><abbrev xmlns:xlink="http://www.w3.org/1999/xlink" xlink:title="length of male atrium" id="ABBRID0ELXAE" xlink:type="simple">LMA</abbrev></bold>
            </td><td rowspan="1" colspan="1">0.95</td><td rowspan="1" colspan="1">0.7</td></tr><tr><td rowspan="1" colspan="1">
              <bold>Location of ovaries</bold>
            </td><td rowspan="1" colspan="1">14 (26%)</td><td rowspan="1" colspan="1">11 (22%)</td></tr><tr><td rowspan="1" colspan="1">
              <bold><abbrev xmlns:xlink="http://www.w3.org/1999/xlink" xlink:title="length of common glandular ovovitelline duct" id="ABBRID0ELYAE" xlink:type="simple">LCGD</abbrev></bold>
            </td><td rowspan="1" colspan="1">0.25</td><td rowspan="1" colspan="1">0.15</td></tr><tr><td rowspan="1" colspan="1">
              <bold><abbrev xmlns:xlink="http://www.w3.org/1999/xlink" xlink:title="length of female canal" id="ABBRID0E2YAE" xlink:type="simple">LFC</abbrev></bold>
            </td><td rowspan="1" colspan="1">0.1</td><td rowspan="1" colspan="1">0.1</td></tr><tr><td rowspan="1" colspan="1">
              <bold><abbrev xmlns:xlink="http://www.w3.org/1999/xlink" xlink:title="length of female atrium" id="ABBRID0ELZAE" xlink:type="simple">LFA</abbrev></bold>
            </td><td rowspan="1" colspan="1">0.65</td><td rowspan="1" colspan="1">0.45</td></tr></tbody></table></table-wrap><p>Sperm ducts lined with ciliated cuboidal epithelium, coated by circular fibers (5 µm thick). Lining epithelium of prostatic vesicle columnar and ciliated, receiving abundant <!--PageBreak-->fine granular erythrophil secretion from glands with cells bodies located anterior to the prostatic vesicle. Muscularis of prostatic vesicle (15–20 µm thick) arranged in a circular layer interwoven with oblique fibers. Ejaculatory duct lined with ciliated columnar epithelium, which receives scarce fine granular erythrophil secretion, coated by circular fibers (2.5–5 µm thick). Penis papilla lined with non-ciliated columnar epithelium, strongly erythrophil (Fig. <xref ref-type="fig" rid="F5">5A</xref>). Epithelial lining of penis papilla receives abundant fine granular erythrophil secretion and less abundant amorphous erythrophil secretion (Fig. <!--PageBreak-->5A). Cell bodies of penis glands located in the parenchyma, outside the penis bulb. Muscularis of the penis papilla (5–10 µm thick) composed of circular fibers. Male atrium lined with non-ciliated columnar epithelium, followed by circular muscle layer (5–15 µm thick). The epithelial lining of the dorsal wall of the male atrium receives large amount of fine granular cyanophil secretion, and less abundant fine granular erythrophil secretion (Fig. <xref ref-type="fig" rid="F5">5A, B</xref>). The ventral wall receives fine granular erythrohil secretion and scarce cyanophil granules. Cell bodies of glands which discharge their secretions into the male atrium located in the parenchyma, external to common muscle coat.</p><p>Ovaries ovoid and distally elongate, measuring 500–600 µm in length, located just below the sub-intestinal parenchymatic muscle layer (Fig. <xref ref-type="fig" rid="F5">5C</xref>). Ovovitelline ducts emerge dorso-laterally from the middle third of ovaries, and run posteriorly between sub-intestinal parenchymatic muscle layer and nerve plate (Figs <xref ref-type="fig" rid="F3">3A, D</xref>, <xref ref-type="fig" rid="F5">5C</xref>). At the level of gonopore, ovovitelline ducts ascend, run to the sagittal plane and join in a short common glandular ovovitelline duct (Figs <xref ref-type="fig" rid="F4">4</xref>, <xref ref-type="fig" rid="F5">5A, B</xref>). The common ovovitelline duct is horizontal and located above the posterior region of the female atrium (Figs <xref ref-type="fig" rid="F4">4</xref>, <xref ref-type="fig" rid="F5">5A</xref>). Short female genital canal dorsoventrally oriented, connecting common glandular duct and female atrium (Figs <xref ref-type="fig" rid="F4">4</xref>, <xref ref-type="fig" rid="F5">5A</xref>). Female atrium funnel-shaped and without folded walls, shorter than the male atrium (Figs <xref ref-type="fig" rid="F4">4</xref>, <xref ref-type="fig" rid="F5">5A</xref>, Table <xref ref-type="table" rid="T2">2</xref>).</p><p>Ovovitelline ducts lined with ciliated cuboidal epithelium, coated by circular fibers (2.5 µm thick). Ascending portions of ovovitelline ducts receive secretion from shell glands (Fig. <xref ref-type="fig" rid="F5">5B</xref>). Lining epithelium of common glandular ovovitelline duct columnar and ciliated, receiving abundant secretion from shell glands and amorphous cyanophil secretion (Fig. <xref ref-type="fig" rid="F5">5A</xref>). Cell bodies of these glands located posterior to the copulatory apparatus (Figs <xref ref-type="fig" rid="F4">4</xref>, <xref ref-type="fig" rid="F5">5A</xref>). Female genital canal lined with ciliated columnar epithelium, coated by circular fibers (5–10 µm thick). Female atrium lined by non-ciliated columnar epithelium, with nuclei located at different heights and giving a stratified aspect (Fig. <xref ref-type="fig" rid="F5">5A</xref>). Muscularis of female atrium composed of circular fibers mixed with some longitudinal fibers (10–15 µm thick). Female genital canal and female atrium receive abundant fine granular erythrophil secretion, and fine granular cyanophil secretion in less quantity. Common muscle coat poorly organized, composed of longitudinal and oblique fibers (5–10 µm thick) (Fig. <xref ref-type="fig" rid="F4">4</xref>).</p><p>Vitellaria well-developed in both specimens studied, located among intestinal branches (Figs <xref ref-type="fig" rid="F3">3A–D</xref>, <xref ref-type="fig" rid="F5">5A–C</xref>). Gonopore canal slightly anteriorly flexed, lined with ciliated columnar epithelium (Fig. <xref ref-type="fig" rid="F5">5A</xref>). Three types of secretory cells discharge their secretion through the gonopore canal: rhabditogen cells (with rhabdithes), abundant cells with fine granular erythrophil secretion and scarce cells with fine granular cyanophil secretion.</p></tp:treatment-sec><tp:treatment-sec sec-type="etymology" id="SECID0E43AE"><title>Etymology.</title><p>The specific name refers to the dorsal pigmentation of body, stippled with dark gray dots on a light green olive background (from lat. <italic>viridis</italic> = green, greenish; <italic>maculatus</italic> = maculated, spotted, splattered with dots).</p></tp:treatment-sec><tp:treatment-sec sec-type="distribution" id="SECID0EH4AE"><title>Distribution.</title><p>Southern portion of the Interior Atlantic Forest ecoregion, Misiones Province, north-eastern Argentina. The new species was found in native subtropical forests, in two natural reserves: Esmeralda Provincial Park (<named-content xmlns:xlink="http://www.w3.org/1999/xlink" content-type="dwc:verbatimCoordinates" xlink:type="simple"><named-content content-type="geo-json" specific-use="{&#34;type&#34;:&#34;Point&#34;,&#34;coordinates&#34;:[-53.866667,-26.883333]}" id="NCID0EQ4AE" xlink:type="simple">26°53'S, 53°52'W</named-content></named-content>) and San Antonio Strict Nature Reserve (<named-content xmlns:xlink="http://www.w3.org/1999/xlink" content-type="dwc:verbatimCoordinates" xlink:type="simple"><named-content content-type="geo-json" specific-use="{&#34;type&#34;:&#34;Point&#34;,&#34;coordinates&#34;:[-53.766667,-26.050000]}" id="NCID0EY4AE" xlink:type="simple">26°03'S, 53°46'W</named-content></named-content>).</p><!--PageBreak--></tp:treatment-sec><ref-list><ref id="B7"><mixed-citation xmlns:xlink="http://www.w3.org/1999/xlink" xlink:type="simple">
          <person-group><name name-style="western"><surname>Negrete</surname><given-names>L</given-names></name><name name-style="western"><surname>Colpo</surname><given-names>KD</given-names></name><name name-style="western"><surname>Brusa</surname><given-names>F</given-names></name></person-group> (<year>2014</year>) <article-title>Land planarian assemblages in protected areas of the Interior Atlantic Forest: implications for conservation.</article-title> <source>PLoS ONE</source> <volume>9</volume>(<issue>3</issue>): <elocation-id>e90513</elocation-id>. doi: <ext-link xlink:type="simple" ext-link-type="doi" xlink:href="10.1371/journal.pone.0090513">10.1371/journal.pone.0090513</ext-link></mixed-citation></ref></ref-list></tp:taxon-treatment>
